# Supplementary material for: The clockwork of insect activity: Advancing ecological understanding through automation
Source: J Anim Ecol. 2025 Jan 24;94(4):597–610. doi: 10.1111/1365-2656.14246 (PMC11962232; doi:10.1111/1365-2656.14246)
Supplement: Supplementary file 1 — Figure S1. Diel activity patterns of the 20 most frequently observed hymenopteran families for sampling round 2 (August 2nd), based on a generalised linear latent variable model. Note the square root transformed y‐axis to highlight patterns in famili. Figure S2. Diel activity patterns of the 20 most frequently observed hymenopteran families over seven consecutive 2‐week sampling rounds. Figure S3. Diel activity pattern s of different insect orders. Figure S4. Diel activity patterns across insect orders over seven consecutive sampling rounds. Figure S5. Diel activity patterns for the 18 most frequently observed lepidopteran families over seven consecutive 2‐week sampling rounds, based on a generalized linear latent variable model. Figure S6. Diel activity patterns day for six ant species (Hymenoptera: Formicidae) over seven consecutive 2‐week sampling rounds, based on a generalized linear latent variable model. Table S1. Sampling sites and dates. Indicated with an ‘x’ are dates (columns) on which samples were successfully collected at the associated sample site (rows). Table S2. OTU table. [file JANE-94-597-s001.zip]

Archive with 2 entries (2 files):
- jane14246-sup-0001-Supinfo.docx
- jane14246-sup-0002-TableS2.csv
